# Supplementary material for: The Genetic Requirements for Fast and Slow Growth in Mycobacteria
Source: PLoS One. 2009 Apr 28;4(4):e5349. doi: 10.1371/journal.pone.0005349 (PMC2685279; doi:10.1371/journal.pone.0005349)
Supplement: Dataset S1 — List of significant M. bovis BCG genes (pfp<0.1) genes uniquely required for survival in Roisin's minimal medium. (0.04 MB XLS) [file pone.0005349.s001.xls]

## Sheet: Top50GeneListTwo
Dataset S1. M. bovis BCG genes uniquely required for survival in Roisin’s minimal medium
ORF	Gene Name	Function	Ratio	pfp
Rv0046c	Rv0046c	conserved hypothetical protein	0.035	0.0573
Rv0119	fadD7	acyl-CoA synthase	0.034	0.0809
Rv0142	Rv0142	hypothetical protein	0.0495	0.087
Rv0206c	mmpL3	conserved large membrane protein	0.0546	0.0486
Rv0242c	fabG4	3-oxoacyl-[ACP] reductase	0.0301	0.0017
Rv0264c	Rv0264c	conserved hypothetical protein	0.0304	0.0082
Rv0275c	fadD27	acyl-CoA synthase	0.0247	0.0001
Rv0340	Rv0340	hypothetical protein	0.0297	0.0034
Rv0358	Rv0358	hypothetical protein	0.0159	0
Rv0363c	fba	fructose bisphosphate aldolase	0.0338	0.0432
Rv0382c	umpA	probable uridine 5'-monophosphate synthase	0.0275	0.0059
Rv0395	Rv0395	hypothetical protein	0.0404	0.0169
Rv0407	Rv0407	probable coenzyme F420-dependent enzyme	0.0324	0.0061
Rv0414c	thiE	thiamine synthesis, thiazole moiety	0.0232	0.0001
Rv0421c	Rv0421c	hypothetical protein	0.0378	0.0811
Rv0437c	psd	putative phosphatidylserine decarboxylase	0.0426	0.0436
Rv0482	murB	UDP-N-acetylenolpyruvoylglucosamine reductase	0.0257	0.0011
Rv0486	Rv0486	conserved hypothetical protein	0.0144	0
Rv0499	Rv0499	hypothetical protein	0.0316	0.0151
Rv0507	mmpL2	conserved large membrane protein	0.0573	0.0346
Rv0538	Rv0538	possible transmembrane protein	0.03	0.001
Rv0539	Rv0539	probable glycosyltransferase	0.0223	0
Rv0545c	pitA	low-affinity inorganic phosphate transporter	0.0247	0
Rv0578c	PE PGRS	PE_PGRS-family protein	0.0231	0
Rv0601c	Rv0601c	sensor histidine kinase	0.0535	0.0972
Rv0608	Rv0608	conserved hypothetical protein	0.0317	0.032
Rv0629c	recD	exodeoxyribonuclease V	0.0324	0.0003
Rv0631c	recC	exodeoxyribonuclease V	0.0258	0.0003
Rv0639	nusG	transcription antitermination protein	0.0274	0.0043
Rv0647c	Rv0647c	conserved hypothetical protein	0.0419	0.0749
Rv0672	fadE8	acyl-CoA dehydrogenase (aka aidB)	0.0292	0.0067
Rv0695	Rv0695	conserved hypothetical protein	0.0497	0.0545
Rv0738	Rv0738	possible membrane protein	0.0381	0.0971
Rv0746	PE PGRS	PE_PGRS-family protein	0.0327	0.0103
Rv0757	phoP	two-component response regulator	0.035	0.0999
Rv0795	Rv0795	possible IS6110 transposase	0.0338	0.0241
Rv0833	PE PGRS	PE_PGRS-family protein	0.0272	0.0024
Rv0871	cspB	probable cold shock protein	0.024	0.0007
Rv0872c	PE PGRS	PE_PGRS-family protein	0.0422	0.0126
Rv0897c	Rv0897c	possible oxidoreductase	0.0437	0.0594
Rv0904c	accD3	acetyl/propionyl CoA carboxylase [beta] subunit	0.034	0.0039
Rv0912	Rv0912	conserved hypothetical protein	0.0288	0
Rv0938	Rv0938	conserved hypothetical protein	0.0384	0.0462
Rv0994	moeA	molybdopterin biosynthesis	0.0318	0.0278
Rv1013	pks16	polyketide synthase	0.038	0.0826
Rv1028c	kdpD	sensor histidine kinase	0.0471	0.0465
Rv1091	PE PGRS	PE_PGRS-family protein	0.0265	0.0014
Rv1093	glyA	serine hydroxymethyltransferase	0.0272	0.0054
Rv1157c	Rv1157c	conserved hypothetical protein	0.0234	0.0005
Rv1217c	Rv1217c	probable integral membrane protein	0.0216	0
Rv1221	sigE	ECF subfamily sigma subunit	0.0315	0.0146
Rv1240	mdh	malate dehydrogenase	0.0324	0.0009
Rv1243c	PE PGRS	PE_PGRS-family protein	0.0491	0.0346
Rv1251c	Rv1251c	hypothetical protein	0.0272	0.0006
Rv1259	Rv1259	hypothetical protein	0.0242	0
Rv1275	lprC	lipoprotein	0.0246	0.0005
Rv1276c	Rv1276c	hypothetical protein	0.0475	0.0685
Rv1277	Rv1277	hypothetical protein	0.0317	0.0274
Rv1325c	PE PGRS	PE_PGRS-family protein	0.0182	0
Rv1384	carB	carbamoyl-phosphate synthase subunit	0.0503	0.0648
Rv1396c	PE PGRS	PE_PGRS-family protein	0.031	0.0148
Rv1402	priA	putative primosomal protein n' (replication factor	0.0337	0.0392
Rv1403c	Rv1403c	similar to phosphatidylethanolamine N-methyltransf	0.0333	0.0071
Rv1422	Rv1422	conserved hypothetical protein	0.0398	0.0891
Rv1432	Rv1432	putative dehydrogenase	0.0308	0.0295
Rv1450c	PE PGRS	PE_PGRS-family protein	0.0252	0.0016
Rv1451	ctaB	cytochrome c oxidase assembly factor	0.0203	0
Rv1452c	PE PGRS	PE_PGRS-family protein	0.0337	0.0108
Rv1468c	PE PGRS	PE_PGRS-family protein	0.0255	0.0009
Rv1478	Rv1478	putative exported p60 protein homologue	0.0375	0.0486
Rv1483	fabG1	3-oxoacyl-[ACP] reductase (aka MabA)	0.0291	0.0098
Rv1525	wbbl2	dTDP-rhamnosyl transferase	0.0332	0.0356
Rv1533	Rv1533	probable dioxygenase	0.0176	0
Rv1570	bioD	dethiobiotin synthase	0.0406	0.0347
Rv1571	Rv1571	conserved hypothetical protein	0.0371	0.0237
Rv1620c	cydC	ABC transporter	0.0259	0.0031
Rv1621c	cydD	ABC transporter	0.0253	0.0016
Rv1691	Rv1691	hypothetical protein	0.0274	0.0071
Rv1732c	Rv1732c	conserved hypothetical protein	0.026	0.0027
Rv1752	Rv1752	hypothetical protein	0.0456	0.0828
Rv1757c	Rv1757c	possible IS6110 transposase	0.0341	0.0497
Rv1763	Rv1763	possible IS6110 transposase	0.0367	0.0542
Rv1782	Rv1782	conserved hypothetical protein	0.0223	0.0001
Rv1796	Rv1796	conserved hypothetical protein	0.0346	0.0979
Rv1818c	PE PGRS	PE_PGRS-family protein	0.0313	0.0002
Rv1827	Rv1827	conserved hypothetical protein	0.0277	0.0085
Rv1848	ureA	urease [gamma] subunit	0.0339	0.0585
Rv1853	ureD	urease accessory protein	0.0383	0.0974
Rv1930c	Rv1930c	conserved hypothetical protein	0.0345	0.0289
Rv1940	ribA	GTP cyclohydrolase II	0.0243	0.0012
Rv2014	Rv2014	transposase	0.0342	0.0545
Rv2017	Rv2017	putative transcriptional regulator (PbsX/Xre	0.027	0.0039
Rv2025c	Rv2025c	possible membrane protein	0.0321	0.0226
Rv2062c	cobN	cobalt insertion	0.035	0.0368
Rv2064	cobG	percorrin reductase	0.0201	0
Rv2065	cobH	precorrin isomerase	0.0422	0.0438
Rv2078	Rv2078	hypothetical protein	0.0317	0.0105
Rv2088	pknJ	serine-threonine protein kinase	0.0295	0.0078
Rv2098c	PE PGRS	PE_PGRS-family protein	0.0369	0.0864
Rv2105	Rv2105	possible IS6110 transposase	0.0343	0.0188
Rv2112c	Rv2112c	conserved hypothetical protein	0.0338	0.0687
Rv2118c	Rv2118c	conserved hypothetical protein	0.0362	0.0822
Rv2126c	PE PGRS	PE_PGRS-family protein	0.0167	0
Rv2139	pyrD	dihydroorotate dehydrogenase	0.0365	0.0828
Rv2158c	murE	meso-diaminopimelate-adding enzyme	0.0262	0.0028
Rv2162c	PE PGRS	PE_PGRS-family protein	0.035	0.0715
Rv2168c	Rv2168c	possible IS6110 transposase	0.0322	0.0123
Rv2169c	Rv2169c	hypothetical protein	0.0235	0.0005
Rv2170	Rv2170	hypothetical protein	0.0346	0.0813
Rv2186c	Rv2186c	conserved hypothetical protein	0.0369	0.0685
Rv2198c	mmpS3	conserved small membrane protein	0.0242	0.0009
Rv2207	cobT	nicotinate-nucleotide-dimethylbenzimidazole	0.0374	0.0091
Rv2222c	glnA2	glutamine synthase class II	0.0358	0.0052
Rv2230c	Rv2230c	conserved hypothetical protein	0.0634	0.0469
Rv2241	aceE	pyruvate dehydrogenase E1 component	0.0329	0.0501
Rv2243	fabD	malonyl CoA-[ACP] transacylase	0.0202	0
Rv2278	Rv2278	possible IS6110 transposase	0.0352	0.0432
Rv2314c	Rv2314c	conserved hypothetical protein	0.0277	0.0007
Rv2324	Rv2324	transcriptional regulator (Lrp/AsnC family)	0.0363	0.0889
Rv2335	cysE	serine acetyltransferase	0.0296	0.0039
Rv2354	Rv2354	possible IS6110 transposase	0.0358	0.0456
Rv2363	amiA2	putative amidase	0.0248	0.001
Rv2371	PE	PE-family protein	0.0377	0.0783
Rv2393	Rv2393	conserved hypothetical protein	0.0422	0.0191
Rv2413c	Rv2413c	conserved hypothetical protein	0.0309	0.0309
Rv2419c	Rv2419c	putative phosphoglycerate mutase	0.023	0.0003
Rv2461c	clpP	ATP-dependent Clp protease proteolytic subunit	0.0255	0.0014
Rv2480c	Rv2480c	possible IS6110 transposase	0.0349	0.0347
Rv2487c	PE PGRS	PE_PGRS-family protein	0.0424	0.0068
Rv2523c	acpS	CoA:apo-[ACP] pantethienephosphotransferase	0.0284	0.0078
Rv2541	Rv2541	hypothetical protein	0.0184	0
Rv2567	Rv2567	conserved hypothetical protein	0.032	0.0377
Rv2572c	aspS	aspartyl-tRNA synthase	0.023	0.0003
Rv2586c	secF	protein-export membrane protein	0.0235	0.0006
Rv2592c	ruvB	Holliday junction binding protein	0.0231	0.0001
Rv2593c	ruvA	Holliday junction binding protein, DNA helicase	0.0389	0.0075
Rv2604c	Rv2604c	conserved hypothetical protein	0.0361	0.0354
Rv2606c	Rv2606c	conserved hypothetical protein	0.0249	0.0013
Rv2615c	PE PGRS	PE-family protein	0.0192	0
Rv2634c	PE PGRS	PE_PGRS-family protein	0.0283	0.0013
Rv2648	Rv2648	possible IS6110 transposase	0.0357	0.0566
Rv2672	Rv2672	putative exported protease	0.0321	0.0292
Rv2677c	hemY'	protoporphyrinogen oxidase	0.0241	0.0007
Rv2678c	hemE	uroporphyrinogen decarboxylase	0.0334	0.0346
Rv2711	ideR	iron dependent repressor, IdeR	0.0282	0.0034
Rv2719c	Rv2719c	conserved hypothetical protein	0.0286	0.0052
Rv2720	lexA	LexA, SOS repressor protein	0.0306	0.0281
Rv2728c	Rv2728c	conserved hypothetical protein	0.048	0.067
Rv2732c	Rv2732c	conserved hypothetical protein	0.0237	0.0004
Rv2741	PE PGRS	PE_PGRS-family protein	0.0452	0.0585
Rv2763c	dfrA	dihydrofolate reductase	0.0292	0.0088
Rv2783c	gpsI	pppGpp synthase and polyribonucleotide phosphoryla	0.028	0.0078
Rv2788	sirR	iron-dependent transcriptional repressor	0.0324	0.0434
Rv2793c	truB	tRNA pseudouridine 55 synthase	0.0274	0.007
Rv2800	Rv2800	conserved hypothetical protein	0.0315	0.0146
Rv2802c	Rv2802c	hypothetical protein	0.0313	0.0174
Rv2811	Rv2811	conserved hypothetical protein	0.03	0.0129
Rv2815c	Rv2815c	possible IS6110 transposase	0.0371	0.0745
Rv2836c	dinF	DNA-damage-inducible protein F	0.02	0
Rv2842c	Rv2842c	conserved hypothetical protein	0.022	0.0001
Rv2847c	cysG2	multifunctional enzyme, siroheme synthase	0.0349	0.079
Rv2862c	Rv2862c	conserved hypothetical protein	0.0739	0.0671
Rv2864c	Rv2864c	probable penicillin binding protein	0.0468	0.0796
Rv2898c	Rv2898c	conserved hypothetical protein	0.0304	0.0084
Rv2921c	ftsY	cell division protein FtsY	0.016	0
Rv2922c	smc	member of Smc1/Cut3/Cut14 family	0.0372	0.0035
Rv2932	ppsB	phenolpthiocerol synthesis (pksC)	0.0059	0
Rv2933	ppsC	phenolpthiocerol synthesis (pksD)	0.0213	0
Rv2943	Rv2943	hypothetical protein	0.0251	0.0013
Rv3024c	Rv3024c	conserved hypothetical protein	0.0447	0.0353
Rv3028c	fixB	electron transfer flavoprotein [alpha] subunit	0.0415	0.0027
Rv3080c	pknK	serine-threonine protein kinase	0.0376	0.0321
Rv3087	Rv3087	conserved hypothetical protein	0.0414	0.0974
Rv3094c	Rv3094c	conserved hypothetical protein	0.0345	0.0445
Rv3100c	smpB	probable small protein b	0.0311	0.0251
Rv3102c	ftsE	membrane protein	0.0207	0.0001
Rv3106	fprA	adrenodoxin and NADPH ferredoxin reductase	0.0299	0.0224
Rv3141	fadB4	3-hydroxyacyl-CoA dehydrogenase	0.0229	0.0003
Rv3165c	Rv3165c	hypothetical protein	0.0496	0.0883
Rv3170	Rv3170	Probable flavin-containing monoamine oxidase	0.0412	0.0964
Rv3184	Rv3184	possible IS6110 transposase	0.027	0.0016
Rv3193c	Rv3193c	probable integral membrane protein	0.0326	0.0204
Rv3196	Rv3196	hypothetical protein	0.0325	0.0237
Rv3212	Rv3212	hypothetical protein	0.0351	0.0024
Rv3256c	Rv3256c	hypothetical protein	0.0412	0.006
Rv3262	Rv3262	conserved hypothetical protein	0.0308	0.0174
Rv3304	Rv3304	conserved hypothetical protein	0.0424	0.0785
Rv3313c	add	probable adenosine deaminase	0.0381	0.0834
Rv3314c	deoA	thymidine phosphorylase	0.0326	0.0238
Rv3319	sdhB	succinate dehydrogenase B	0.0204	0
Rv3338	Rv3338	conserved hypothetical protein	0.0356	0.0808
Rv3340	metC	cystathionine [beta]-lyase	0.0313	0.0282
Rv3367	PE PGRS	PE_PGRS-family protein	0.0251	0.0005
Rv3368c	Rv3368c	conserved hypothetical protein	0.0327	0.0287
Rv3371	Rv3371	conserved hypothetical protein	0.0313	0.0347
Rv3385c	Rv3385c	conserved hypothetical protein	0.0367	0.0665
Rv3388	PE PGRS	PE_PGRS-family protein	0.0243	0.0006
Rv3395c	Rv3395c	hypothetical protein	0.0169	0
Rv3419c	gcp	glycoprotease	0.0423	0.031
Rv3420c	rimI	ribosomal protein S18 acetyltransferase	0.03	0.0116
Rv3442c	rpsI	30S ribosomal protein S9	0.0219	0.0001
Rv3446c	Rv3446c	hypothetical protein	0.0412	0.0281
Rv3474	Rv3474	possible IS6110 transposase	0.0304	0.0078
Rv3512	PE PGRS	PE_PGRS-family protein	0.03	0.0071
Rv3546	fadA5	acetyl-CoA C-acetyltransferase	0.0226	0
Rv3555c	Rv3555c	conserved hypothetical protein	0.0363	0.056
Rv3556c	fadA6	acetyl-CoA C-acetyltransferase	0.0297	0.0099
Rv3561	fadD3	acyl-CoA synthase	0.0374	0.0475
Rv3562	fadE31	acyl-CoA dehydrogenase	0.0248	0.0002
Rv3569c	Rv3569c	probable hydrolase	0.0334	0.0053
Rv3587c	Rv3587c	hypothetical protein	0.0297	0.0106
Rv3590c	PE PGRS	PE_PGRS-family protein	0.0424	0.0665
Rv3595c	PE PGRS	PE_PGRS-family protein	0.0286	0.0049
Rv3603c	Rv3603c	hypothetical protein	0.0281	0.0027
Rv3644c	Rv3644c	similar in N-term to DNA polymerase III	0.0268	0.0039
Rv3645	Rv3645	probable transmembrane protein	0.0289	0.0132
Rv3653	PE PGRS	PE_PGRS-family protein	0.0364	0.056
Rv3657c	Rv3657c	hypothetical protein	0.0287	0.0088
Rv3670	ephE	probable epoxide hydrolase	0.0372	0.0203
Rv3671c	Rv3671c	probable serine protease	0.0246	0.0001
Rv3672c	Rv3672c	conserved hypothetical protein	0.0262	0.0033
Rv3673c	Rv3673c	protein disulphide oxidoreductase	0.0335	0.0347
Rv3696c	glpK	ATP:glycerol 3-phosphotransferase	0.0281	0.0065
Rv3700c	Rv3700c	probable acetyltransferase	0.036	0.0397
Rv3716c	Rv3716c	conserved hypothetical protein	0.0287	0.006
Rv3718c	Rv3718c	hypothetical protein	0.0331	0.0197
Rv3754	tyrA	prephenate dehydrogenase	0.0321	0.0145
Rv3764c	Rv3764c	sensor histidine kinase	0.0335	0.0506
Rv3769	Rv3769	conserved hypothetical protein	0.0344	0.0602
Rv3794	embA	involved in arabinogalactan synthesis	0.0441	0.0397
Rv3804c	fbpA	antigen 85A, mycolyltransferase	0.027	0.0047
Rv3807c	Rv3807c	possible membrane protein	0.0489	0.0814
Rv3810	pirG	cell surface protein precursor (Erp protein)	0.0372	0.0032
Rv3850	Rv3850	hypothetical protein	0.0387	0.0092
Rv3851	Rv3851	hypothetical protein	0.0319	0.0103
Rv3861	Rv3861	hypothetical protein	0.0406	0.0173
Rv3902c	Rv3902c	hypothetical protein	0.0336	0.0503
Rv3909	Rv3909	conserved hypothetical protein	0.0246	0.0013
Rv3914	trxC	thioredoxin	0.034	0.0438
Rv3920c	Rv3920c	conserved hypothetical protein	0.0429	0.0309
Rv3924c	rpmH	50S ribosomal protein L34	0.0305	0.0274
