# Supplementary material for: The Genetic Requirements for Fast and Slow Growth in Mycobacteria
Source: PLoS One. 2009 Apr 28;4(4):e5349. doi: 10.1371/journal.pone.0005349 (PMC2685279; doi:10.1371/journal.pone.0005349)
Supplement: Dataset S2 — List of significant (pfp<0.1) negatively selected M. bovis BCG mutants at slow (td = 69 h, D = 0.01 h) growth rate. (0.03 MB XLS) [file pone.0005349.s002.xls]

## Sheet: Sheet1
Dataset S2. List of negatively selected M. bovis BCG mutants at slow growth rate
ORF	Gene Name	Function	Ratio	pfp
Rv0006	gyrA	DNA gyrase subunit A	0.7481	0.0704
Rv0016c	pbpA	penicillin-binding protein	0.7251	0.0859
Rv0020c	Rv0020c	conserved hypothetical protein	0.5911	0.0107
Rv0041	leuS	leucyl-tRNA synthase	0.7594	0.0185
Rv0049	regX3	hypothetical protein	0.4181	0.0083
Rv0081	Rv0081	transcriptional regulator (ArsR family)	0.4969	0.0185
Rv0082	Rv0082	probable oxidoreductase subunit	0.4256	0.0229
Rv0086	hycQ	probable formate hydrogenlyase subunit	0.4947	0.0562
Rv0092	ctpA	cation-transporting ATPase	0.6026	0.0415
Rv0093c	Rv0093c	hypothetical protein	0.5239	0.0425
Rv0142	Rv0142	hypothetical protein	0.5827	0.0746
Rv0187	Rv0187	probable o-methyltransferase	0.5643	0.0182
Rv0202c	mmpL11	conserved large membrane protein	0.4794	0.0756
Rv0210	Rv0210	hypothetical protein	0.43	0.0189
Rv0255c	cobQ	cobyric acid synthase	0.429	0.0693
Rv0306	Rv0306	similar to BluB cobalamin synthesis protein R.	0.4506	0.0224
Rv0353	hspR	heat shock regulator	0.4142	0.0189
Rv0383c	Rv0383c	unknown possible membrane protein	0.5215	0.0184
Rv0389	purT	phosphoribosylglycinamide formyltransferase II	0.5353	0.0526
Rv0437c	psd	putative phosphatidylserine decarboxylase	0.3649	0.0012
Rv0441c	Rv0441c	65 kDa antigen	0.5483	0.0704
Rv0450c	mmpL4	conserved large membrane protein	0.4602	0.0162
Rv0456c	echA2	enoyl-CoA hydratase/isomerase superfamily	0.5185	0.0277
Rv0491	regX3	two-component response regulator	0.4864	0.022
Rv0494	Rv0494	transcriptional regulator (GntR family)	0.4968	0.0733
Rv0503c	cmaA2	cyclopropane mycolic acid synthase 2	0.693	0.0692
Rv0620	galK	galactokinase	0.4787	0.0584
Rv0642c	mmaA4	methoxymycolic acid synthase 4	0.5754	0.0074
Rv0653c	Rv0653c	putative transcriptional regulator	0.4883	0.0194
Rv0677c	mmpS5	conserved small membrane protein	0.5082	0.0169
Rv0886	fprB	ferredoxin, ferredoxin-NADP reductase	0.467	0.0735
Rv0969	ctpV	cation transport ATPase	0.4615	0.05
Rv0983	Rv0983	probable serine protease	0.4474	0.0382
Rv1035c	Rv1035c	hypothetical protein	0.4365	0.02
Rv1084	Rv1084	conserved hypothetical protein	0.4281	0.0138
Rv1085c	Rv1085c	possible hemolysin	0.4261	0.023
Rv1107c	xseB	exonuclease VII small subunit	0.4941	0.09
Rv1109c	Rv1109c	hypothetical protein	0.4412	0.0164
Rv1137c	Rv1137c	hypothetical protein	0.5442	0.0225
Rv1143	mcr	[alpha]-methyl acyl-CoA racemase	0.5136	0.0769
Rv1227c	Rv1227c	probable transmembrane protein	0.3686	0
Rv1304	atpB	ATP synthase a chain	0.5225	0.0227
Rv1458c	Rv1458c	ABC-type transporter	0.5519	0.0736
Rv1566c	Rv1566c	putative exported p60 protein homologue	0.4912	0.0852
Rv1658	argG	arginosuccinate synthase	0.6304	0.095
Rv1693	Rv1693	hypothetical protein	0.5337	0.0692
Rv1719	Rv1719	transcriptional regulator (IclR family)	0.4235	0.005
Rv1864c	Rv1864c	conserved hypothetical protein	0.505	0.0828
Rv1917c	PPE34	PPE-family protein	0.4753	0.0716
Rv1932	tpx	thiol peroxidase	0.4473	0.0541
Rv1936	Rv1936	similar alkanal monooxygenase alpha chain	0.5564	0.0892
Rv1953	Rv1953	conserved hypothetical protein	0.6824	0.0695
Rv2014	Rv2014	transposase	0.3568	0.001
Rv2049c	Rv2049c	hypothetical protein	0.5259	0.019
Rv2057c	rpmG	50S ribosomal protein L33	0.6332	0.0892
Rv2103c	Rv2103c	conserved hypothetical protein	0.5341	0.0892
Rv2161c	Rv2161c	similar to alkanal monooxygenase beta chain	0.4971	0.0625
Rv2324	Rv2324	transcriptional regulator (Lrp/AsnC family)	0.4703	0.0105
Rv2359	furB	ferric uptake regulatory protein	0.5625	0.0594
Rv2401	Rv2401	hypothetical protein	0.5433	0.0766
Rv2435c	Rv2435c	hypothetical protein	0.4962	0.0744
Rv2455c	Rv2455c	probable oxidoreductase alpha subunit	0.4291	0.0196
Rv2483c	Rv2483c	possible transferase	0.4111	0.0273
Rv2494	Rv2494	conserved hypothetical protein	0.446	0.0567
Rv2511	Rv2511	conserved hypothetical protein	0.5205	0.0315
Rv2533c	nusB	N-utilisation substance protein B	0.4327	0.0666
Rv2540c	aroF	chorismate synthase	0.5227	0.0419
Rv2600	Rv2600	conserved hypothetical protein	0.5096	0.0553
Rv2638	Rv2638	conserved hypothetical protein	0.5313	0.0697
Rv2677c	hemY'	protoporphyrinogen oxidase	0.531	0.0833
Rv2704	Rv2704	conserved hypothetical protein	0.388	0.0053
Rv2762c	Rv2762c	hypothetical protein	0.4197	0.001
Rv2931	ppsA	phenolpthiocerol synthesis (pksB)	0.4285	0.023
Rv2932	ppsB	phenolpthiocerol synthesis (pksC)	0.6938	0.0694
Rv2943	Rv2943	hypothetical protein	0.4765	0.0859
Rv2944	Rv2944	hypothetical protein	0.4738	0.0764
Rv2976c	ung	uracil-DNA glycosylase	0.4949	0.0826
Rv3147	nuoC	NADH dehydrogenase chain C	0.4569	0.0841
Rv3158	nuoN	NADH dehydrogenase chain N	0.4841	0.0705
Rv3171c	hpx	probable non-heme haloperoxidase	0.5206	0.0839
Rv3175	Rv3175	Probable amidase	0.4727	0.0867
Rv3251c	rubA	rubredoxin A	0.4933	0.0624
Rv3306c	amiB	probable aminohydrolase	0.4834	0.0888
Rv3352c	Rv3352c	defective/truncated oxidoreductase	0.5028	0.0584
Rv3590c	PE PGRS34	PE_PGRS-family protein	0.3874	0
Rv3691	Rv3691	hypothetical protein	0.5112	0.0727
Rv3746c	PE58	PE-family protein	0.4419	0.0769
Rv3889c	Rv3889c	hypothetical protein	0.465	0.0159
Rv3896c	Rv3896c	putative p60 homologue	0.5341	0.0845
