# Supplementary material for: The Genetic Requirements for Fast and Slow Growth in Mycobacteria
Source: PLoS One. 2009 Apr 28;4(4):e5349. doi: 10.1371/journal.pone.0005349 (PMC2685279; doi:10.1371/journal.pone.0005349)
Supplement: Dataset S4 — List of significant (pfp<0.1) M. bovis BCG genes required for the switch from fast to slow growth rate (0.03 MB XLS) [file pone.0005349.s004.xls]

## Sheet: Sheet1
Dataset S4. List of M. bovis BCG genes required for the switch from fast to slow growth rate
ORF	Name	Function	Ratio	pfp
Rv0485	Rv0485	transcriptional regulator (ROK family)	0.4414	0.009
Rv0091	Rv0091	conserved hypothetical protein	0.599	0.015
Rv3763	lpqH	19 kD lipoprotein antigen	0.4818	0.0285
Rv3747	Rv3747	conserved hypothetical protein	0.5192	0.0304
Rv0810c	Rv0810c	hypothetical protein	0.4183	0.0331
Rv0077c	Rv0077c	probable oxidoreductase	0.5281	0.0356
Rv0981	Rv0981	two-component response regulator	0.4208	0.036
Rv3352c	Rv3352c	defective/truncated oxidoreductase	0.4577	0.0423
Rv1788	PE	PE-family protein	0.5081	0.0529
Rv0057	Rv0057	hypothetical protein	0.7605	0.0654
Rv1227c	Rv1227c	probable transmembrane protein	0.4772	0.0682
Rv1237	sugB	sugar transport protein	0.6012	0.07
Rv2334	cysK	cysteine synthase A	0.4939	0.0704
Rv3149	nuoE	NADH dehydrogenase chain E	0.4687	0.0813
Rv0503c	cmaA2	cyclopropane mycolic acid synthase 2	0.5016	0.0855
Rv0052	Rv0052	conserved hypothetical protein	0.6191	0.0858
Rv1233c	Rv1233c	hypothetical protein	0.4588	0.09
Rv2618	Rv2618	conserved hypothetical protein	0.5345	0.0935
Rv1954c	Rv1954c	hypothetical protein	0.5725	0.0952
