# Supplementary material for: The Genetic Requirements for Fast and Slow Growth in Mycobacteria
Source: PLoS One. 2009 Apr 28;4(4):e5349. doi: 10.1371/journal.pone.0005349 (PMC2685279; doi:10.1371/journal.pone.0005349)
Supplement: Dataset S5 — List of significant (pfp<0.1) M. bovis BCG genes required for the switch from slow to fast growth rate. (0.06 MB XLS) [file pone.0005349.s005.xls]

## Sheet: Sheet1
Dataset S5. List of M. bovis BCG genes required for the switch from slow to fast growth rate
ORF	Name	Function	Ratio	pfp
Rv0031	Rv0031	conserved hypothetical protein	0.4924	0.0087
Rv0034	Rv0034	hypothetical protein	0.5581	0.0013
Rv0064	Rv0064	possible membrane protein	0.5873	0.0462
Rv0067c	Rv0067c	transcriptional regulator (TetR/AcrR family)	0.5445	0.016
Rv0077c	Rv0077c	probable oxidoreductase	0.732	0.0404
Rv0082	Rv0082	probable oxidoreductase subunit	0.7717	0.0042
Rv0105c	rpmB	50S ribosomal protein L28	0.5244	0.0252
Rv0121c	Rv0121c	hypothetical protein	0.5367	0.0036
Rv0128	Rv0128	hypothetical protein	0.5898	0.0013
Rv0139	Rv0139	putative oxidoreductase	0.6049	0.0666
Rv0148	Rv0148	steroid dehydrogenase	0.5429	0.0868
Rv0151c	PE1	PE-family protein	0.4755	0.0001
Rv0160c	PE4	PE-family protein	0.5342	0.0776
Rv0172	Rv0172	part of mce1 operon	0.5975	0.0246
Rv0173	lprK	part of mce1 operon	0.6813	0.0774
Rv0176	Rv0176	conserved hypothetical protein	0.5766	0.0842
Rv0203	Rv0203	hypothetical protein	0.5621	0.0759
Rv0217c	lipW	probable esterase	0.5978	0.069
Rv0218	Rv0218	some similarity with sulphitesulfite oxidases	0.6164	0.0981
Rv0220	lipC	probable esterase	0.4038	0.0005
Rv0228	Rv0228	similar to acyltransferases	0.5716	0.0077
Rv0232	Rv0232	transcriptional regulator (TetR/AcrR family)	0.6968	0.0713
Rv0237	lpqI	beta-hexosaminidase precursorBETA-HEXOSAMINIDASE A	0.5424	0.0494
Rv0249c	Rv0249c	probable membrane anchor protein	0.5581	0.0429
Rv0251c	hsp	possible heat shock protein	0.5137	0.0024
Rv0269c	Rv0269c	conserved hypothetical protein	0.5864	0.0466
Rv0305c	PPE6	PPE-family protein	0.6542	0.0753
Rv0315	Rv0315	probable [beta]-1,3-glucanase	0.5643	0.0102
Rv0319	pcp	pyrrolidone-carboxylate peptidase	0.5479	0.0608
Rv0320	Rv0320	conserved hypothetical protein	0.5043	0.0012
Rv0330c	Rv0330c	hypothetical protein	0.4622	0.0011
Rv0336	Rv0336	conserved hypothetical protein	0.6023	0.0447
Rv0340	Rv0340	hypothetical protein	0.5769	0.0768
Rv0360c	Rv0360c	hypothetical protein	0.4772	0.0024
Rv0365c	Rv0365c	conserved hypothetical protein	0.529	0.001
Rv0388c	PPE9	PPE-family protein	0.3917	0.0002
Rv0404	fadD30	acyl-CoA synthase	0.6093	0.0788
Rv0408	pta	phosphate acetyltransferase	0.5275	0.0408
Rv0443	Rv0443	hypothetical protein	0.4624	0.0005
Rv0444c	Rv0444c	conserved hypothetical protein	0.4617	0.0025
Rv0466	Rv0466	conserved hypothetical protein	0.6844	0.062
Rv0484c	Rv0484c	oxidoreductase	0.6104	0.0723
Rv0492c	Rv0492c	gmc-type oxidoreductase	0.5316	0.0017
Rv0566c	Rv0566c	conserved hypothetical protein	0.5121	0.009
Rv0569	Rv0569	conserved hypothetical protein	0.9508	0.0186
Rv0580c	Rv0580c	hypothetical protein	0.5593	0.0613
Rv0581	Rv0581	conserved hypothetical protein	0.4047	0.0002
Rv0599c	Rv0599c	conserved hypothetical protein	0.6361	0.0617
Rv0615	Rv0615	possible membrane protein	0.5496	0.0904
Rv0631c	recC	exodeoxyribonuclease V	0.5918	0.0837
Rv0642c	mmaA4	methoxymycolic acid synthase 4	0.5678	0.0546
Rv0657c	Rv0657c	conserved hypothetical protein	0.6586	0.0185
Rv0658c	Rv0658c	probable membrane protein	0.5646	0.0409
Rv0671	lpqP	probable esterase	0.5087	0.0192
Rv0673	echA4	enoyl-CoA hydratase/isomerase superfamily	0.5559	0.0726
Rv0678	Rv0678	hypothetical protein	0.6261	0.0612
Rv0687	Rv0687	putative dehydrogenase, SDR family	0.5715	0.0573
Rv0693	pqqE	coenzyme pqq synthesis protein E	0.4502	0.0047
Rv0713	Rv0713	potential membrane protein	0.5834	0.092
Rv0724	sppA	protease IV, signal peptide peptidase	0.526	0.0386
Rv0727c	fucA	L-fuculose phosphate aldolase	0.5493	0.0683
Rv0728c	Rv0728c	similar to D-3-phosphoglycerate dehydrogenases	0.4357	0.0002
Rv0729	xylB	xylulose kinase	0.4041	0.0002
Rv0731c	Rv0731c	conserved hypothetical protein	0.8335	0.0868
Rv0750	Rv0750	conserved hypothetical protein	0.6882	0.0018
Rv0804	Rv0804	conserved hypothetical protein	0.6866	0.0468
Rv0843	Rv0843	similar to various dehydrogenases	0.6066	0.0758
Rv0849	Rv0849	possible quinolone efflux pump	0.7833	0.0773
Rv0866	moaE2	molybdopterin-converting factor subunit 2	0.5514	0.0741
Rv0868c	moaD2	molybdopterin converting factor subunit 1	0.6862	0.0377
Rv0874c	Rv0874c	conserved hypothetical protein	0.7695	0.0775
Rv0914c	Rv0914c	lipid transfer protein	0.5577	0.0777
Rv0915c	PPE14	PPE-family protein	0.5047	0.0186
Rv0933	pstB	ABC transport component of phosphate uptake	0.6343	0.0108
Rv0942	Rv0942	hypothetical protein	0.4995	0.0171
Rv0943c	Rv0943c	probable monooxygenase	0.5953	0.0994
Rv0947c	Rv0947c	similarity with A85C_MYCTU P31953	0.5009	0.0002
Rv0953c	Rv0953c	similar to alkanal monooxygenase beta chains	0.5422	0.0777
Rv0973c	accA2	acetyl/propionyl-CoA carboxylase, [alpha] subunit	0.5285	0.0239
Rv0977	PE PGRS16	PE_PGRS-family protein	0.9294	0.01
Rv1000	Rv1000	hypothetical protein	0.4793	0.0073
Rv1040c	PE8	PE-family protein	0.753	0.0333
Rv1062	Rv1062	conserved hypothetical protein	0.7655	0.061
Rv1068c	PE PGRS20	PE_PGRS-family protein	0.5226	0.0031
Rv1116	Rv1116	hypothetical protein	0.5467	0.0609
Rv1135c	PPE16	PPE-family protein	0.6962	0.0087
Rv1137c	Rv1137c	hypothetical protein	0.7358	0.0013
Rv1139c	Rv1139c	conserved hypothetical protein	0.5486	0.0553
Rv1157c	Rv1157c	conserved hypothetical protein	0.6292	0.0086
Rv1158c	Rv1158c	conserved hypothetical protein	0.4851	0.01
Rv1198	Rv1198	conserved hypothetical protein	0.5361	0.0399
Rv1213	glgC	glucose-1-phosphate adenylyltransferase	0.5079	0.025
Rv1227c	Rv1227c	probable transmembrane protein	0.5756	0.0022
Rv1237	sugB	sugar transport protein	0.6537	0.0786
Rv1245c	Rv1245c	putative dehydrogenase	0.544	0.0091
Rv1266c	pknH	serine-threonine protein kinase	0.6106	0.0713
Rv1268c	Rv1268c	hypothetical protein	0.9144	0.0742
Rv1288	Rv1288	conserved hypothetical protein	0.5939	0.0793
Rv1335	Rv1335	conserved hypothetical protein	0.7305	0.0685
Rv1375	Rv1375	conserved hypothetical protein	0.5631	0.0918
Rv1386	PE15	PE-family protein	0.7907	0.0058
Rv1387	PPE20	PPE-family protein	0.4205	0
Rv1393c	Rv1393c	FAD-containing monooxygenase	0.6035	0.045
Rv1409	ribG	riboflavin biosynthesis	0.6542	0.0321
Rv1419	Rv1419	hypothetical protein	0.463	0.0002
Rv1424c	Rv1424c	possible membrane protein	0.6444	0.0927
Rv1434	Rv1434	hypothetical protein	0.6967	0.0554
Rv1486c	Rv1486c	conserved hypothetical protein	0.6124	0.0781
Rv1541c	lprI	lipoprotein	0.8138	0.0926
Rv1548c	PPE21	PPE-family protein	0.5699	0.0482
Rv1553	frdB	fumarate reductase iron sulphur protein	0.5967	0.0761
Rv1567c	Rv1567c	hypothetical protein	0.5773	0.0231
Rv1645c	Rv1645c	conserved hypothetical protein	0.7116	0.0088
Rv1666c	Rv1666c	Probable cytochrome p450	0.582	0.0714
Rv1673c	Rv1673c	conserved hypothetical protein	0.5512	0.0942
Rv1706c	PPE23	PPE-family protein	0.7436	0.0467
Rv1714	Rv1714	Probable oxidoreductase/gluconate 3-dehydrogenase	0.4929	0.0093
Rv1716	Rv1716	conserved hypothetical protein	0.5341	0.0393
Rv1721c	Rv1721c	hypothetical protein	0.4369	0.0014
Rv1731	gabD1	succinate-semialdehyde dehydrogenase	0.5687	0.0587
Rv1737c	narK2	nitrite extrusion protein	0.6471	0.0576
Rv1741	Rv1741	conserved hypothetical protein	0.5475	0.0241
Rv1745c	Rv1745c	conserved hypothetical protein	0.7358	0.0146
Rv1808	PPE32	PPE-family protein	0.5323	0.0248
Rv1810	Rv1810	conserved hypothetical protein	0.7133	0.0541
Rv1863c	Rv1863c	probable membrane protein	0.6171	0.0903
Rv1865c	Rv1865c	Short-chain alcohol dehydrogenase	0.5444	0.0788
Rv1871c	Rv1871c	hypothetical protein	0.6184	0.0265
Rv1879	Rv1879	conserved hypothetical protein	0.6407	0.0952
Rv1891	Rv1891	hypothetical protein	0.5291	0.0037
Rv1896c	Rv1896c	conserved hypothetical protein	0.7151	0.0151
Rv1901	cinA	competence damage protein	0.5037	0.0089
Rv1919c	Rv1919c	weak similarity to pollen antigens	0.8747	0.0146
Rv1947	Rv1947	hypothetical protein	0.4665	0.0086
Rv1959c	Rv1959c	conserved hypothetical protein	0.8382	0.0301
Rv1993c	Rv1993c	conserved hypothetical protein	0.7267	0.023
Rv2027c	Rv2027c	sensor histidine kinase	0.4851	0.0229
Rv2057c	rpmG	50S ribosomal protein L33	0.7028	0.051
Rv2062c	cobN	cobalt insertion	0.5783	0.09
Rv2066	cobI	CobI-CobJ fusion protein	0.4847	0.0028
Rv2114	Rv2114	hypothetical protein	0.5088	0.0248
Rv2119	Rv2119	conserved hypothetical protein	0.5138	0.0057
Rv2136c	Rv2136c	putative bacitracin resistance protein	0.6495	0.0224
Rv2141c	dapE2	ArgE/DapE/Acy1/Cpg2/yscS family	0.491	0.003
Rv2144c	Rv2144c	probable transmembrane protein	0.5474	0.0755
Rv2187	fadD15	acyl-CoA synthase	0.55	0.0484
Rv2232	Rv2232	hypothetical protein	0.8085	0.0534
Rv2251	Rv2251	conserved hypothetical protein	0.7594	0.079
Rv2273	Rv2273	hypothetical protein	0.6215	0.0548
Rv2284	lipM	probable esterase	0.6464	0.0183
Rv2313c	Rv2313c	hypothetical protein	0.4983	0.0024
Rv2346c	Rv2346c	conserved hypothetical protein	0.5516	0.0429
Rv2367c	Rv2367c	conserved hypothetical protein	0.9302	0.0272
Rv2375	Rv2375	hypothetical protein	0.627	0.0874
Rv2384	mbtA	mycobactin/exochelin synthesis (salicylate-AMP	0.5604	0.014
Rv2422	Rv2422	hypothetical protein	0.6145	0.0153
Rv2423	Rv2423	hypothetical protein	0.5541	0.092
Rv2424c	Rv2424c	hypothetical protein	0.45	0.0011
Rv2446c	Rv2446c	hypothetical protein	0.6384	0.0002
Rv2450c	Rv2450c	conserved hypothetical protein	0.4349	0.0021
Rv2451	Rv2451	hypothetical protein	0.6044	0.099
Rv2481c	Rv2481c	hypothetical protein	0.4186	0.0003
Rv2513	Rv2513	hypothetical protein	0.5978	0.0015
Rv2526	Rv2526	conserved hypothetical protein	0.5791	0.0387
Rv2552c	aroE	shikimate 5-dehydrogenase	0.6734	0.0387
Rv2558	Rv2558	conserved hypothetical protein	0.5067	0.0406
Rv2562	Rv2562	hypothetical protein	0.6184	0.041
Rv2584c	apt	adenine phosphoribosyltransferases	0.5681	0.0684
Rv2596	Rv2596	conserved hypothetical protein	0.5485	0.0795
Rv2598	Rv2598	hypothetical protein	0.6337	0.0057
Rv2607	pdxH	pyridoxamine 5'-phosphate oxidase	0.4961	0.0202
Rv2636	Rv2636	hypothetical protein	0.7236	0.0087
Rv2642	Rv2642	transcriptional regulator (ArsR family)	0.5968	0.0124
Rv2664	Rv2664	hypothetical protein	0.7443	0.0238
Rv2671	ribD	probable riboflavin deaminase	0.4694	0.0003
Rv2678c	hemE	uroporphyrinogen decarboxylase	0.6134	0.0896
Rv2694c	Rv2694c	conserved hypothetical protein	0.401	0.0002
Rv2722	Rv2722	hypothetical protein	0.6805	0.0005
Rv2728c	Rv2728c	conserved hypothetical protein	0.6991	0.0326
Rv2742c	Rv2742c	conserved hypothetical protein	0.5845	0.0985
Rv2749	Rv2749	conserved hypothetical protein	0.5473	0.0121
Rv2758c	Rv2758c	conserved hypothetical protein	0.4925	0.0057
Rv2759c	Rv2759c	conserved hypothetical protein	0.525	0.0493
Rv2776c	Rv2776c	probable oxidoreductase	0.8843	0.0185
Rv2803c	Rv2803c	hypothetical protein	0.5621	0.0058
Rv2804c	Rv2804c	hypothetical protein	0.8089	0.0102
Rv2851c	Rv2851c	conserved hypothetical protein	0.5514	0.025
Rv2853	PE PGRS48	PE_PGRS-family protein	0.363	0
Rv2866	Rv2866	conserved hypothetical protein	0.5322	0.0144
Rv2891	Rv2891	hypothetical protein	0.6454	0.0057
Rv2896c	Rv2896c	conserved hypothetical protein	0.5311	0.0087
Rv2914c	pknI	serine-threonine protein kinase	0.5791	0.0012
Rv2929	Rv2929	hypothetical protein	0.4816	0
Rv2935	ppsE	phenolpthiocerol synthesis (pksF)	0.5745	0.0431
Rv2941	fadD28	acyl-CoA synthase	0.6627	0.0123
Rv2958c	Rv2958c	similar to variety of glycosyltransferases	0.5718	0.0102
Rv3019c	Rv3019c	similar to Esat6	0.5013	0.0014
Rv3066	Rv3066	putative transcriptional regulator	0.4412	0
Rv3083	Rv3083	probable monooxygenase	0.5551	0.0229
Rv3103c	Rv3103c	hypothetical protein	0.925	0.0902
Rv3146	nuoB	NADH dehydrogenase chain B	0.5	0.0086
Rv3167c	Rv3167c	putative transcriptional regulator	0.419	0.0003
Rv3170	Rv3170	Probable flavin-containing monoamine oxidase	0.6751	0.0785
Rv3175	Rv3175	Probable amidase	0.6378	0.0923
Rv3178	Rv3178	conserved hypothetical protein	0.5486	0.0002
Rv3188	Rv3188	conserved hypothetical protein	0.5163	0
Rv3195	Rv3195	conserved hypothetical protein	0.4999	0.0172
Rv3204	Rv3204	probable methyltransferase	0.6858	0.0956
Rv3219	whiB1	WhiB transcriptional activator homologue	0.5588	0.016
Rv3231c	Rv3231c	hypothetical protein	0.6266	0.0965
Rv3251c	rubA	rubredoxin A	0.7327	0.0033
Rv3268	Rv3268	hypothetical protein	0.6872	0.057
Rv3278c	Rv3278c	conserved hypothetical protein	0.7306	0.0571
Rv3286c	sigF	ECF subfamily sigma subunit	0.507	0.0392
Rv3287c	rsbW	anti-sigma B factor	0.5376	0.008
Rv3300c	Rv3300c	probable deaminase, riboflavin synthesis	0.5156	0.0133
Rv3307	deoD	probable purine nucleoside phosphorylase	0.4257	0.0007
Rv3312c	Rv3312c	conserved hypothetical protein	0.5018	0.024
Rv3314c	deoA	thymidine phosphorylase	0.4705	0.0142
Rv3328c	sigJ	similar to SigI, ECF family	0.5638	0.0399
Rv3351c	Rv3351c	conserved hypothetical protein	0.5025	0.0122
Rv3359	Rv3359	probable oxidoreductase	0.511	0.0123
Rv3366	spoU	probable rRNA methylase	0.5528	0.0273
Rv3375	amiD	probable amidase, v. similar MTCY50.19	0.5955	0.0611
Rv3384c	Rv3384c	conserved hypothetical protein	0.6807	0.0002
Rv3394c	Rv3394c	hypothetical protein	0.5387	0.0124
Rv3408	Rv3408	conserved hypothetical protein	0.4825	0.0033
Rv3429	PPE59	PPE-family protein	0.5642	0.0015
Rv3440c	Rv3440c	hypothetical protein	0.5636	0.0508
Rv3473c	bpoA	probable non-heme bromoperoxidase	0.4841	0.022
Rv3483c	Rv3483c	conserved hypothetical protein	0.5515	0.0724
Rv3489	Rv3489	hypothetical protein	0.5357	0.0298
Rv3522	Rv3522	putative transcriptional regulator	0.49	0.0102
Rv3527	Rv3527	hypothetical protein	0.4857	0.0032
Rv3531c	Rv3531c	hypothetical protein	0.5513	0.0795
Rv3578	arsB2	probable arsenical pump	0.5247	0.0102
Rv3592	Rv3592	conserved hypothetical protein	0.4862	0.0184
Rv3619c	Rv3619c	conserved hypothetical protein	0.5452	0.0528
Rv3649	Rv3649	ATP-dependent DNA/RNA helicase	0.6256	0.0969
Rv3699	Rv3699	Probable methyltransferase	0.4932	0.0046
Rv3701c	Rv3701c	conserved hypothetical protein	0.7504	0.015
Rv3711c	dnaQ	DNA polymerase III [epsilon] chain	0.6246	0.0818
Rv3733c	Rv3733c	hypothetical protein	0.6509	0.0905
Rv3735	Rv3735	conserved hypothetical protein	0.6923	0.0061
Rv3788	Rv3788	hypothetical protein	0.6303	0.0745
Rv3817	Rv3817	probable aminoglycoside 3'-phosphotransferase	0.6243	0.0136
Rv3821	Rv3821	conserved hypothetical protein	0.5887	0.0296
Rv3832c	Rv3832c	hypothetical protein	0.5688	0.0953
Rv3835	Rv3835	hypothetical protein	0.561	0.0722
Rv3842c	glpQ1	glycerophosphoryl diester phosphodiesterase	0.384	0
Rv3854c	Rv3854c	probable monooxygenase	0.7423	0.0219
Rv3856c	Rv3856c	conserved hypothetical protein	0.633	0.041
Rv3857c	Rv3857c	hypothetical protein	0.6454	0.0329
Rv3862c	Rv3862c	hypothetical protein	0.6441	0.0776
Rv3883c	Rv3883c	probable secreted protease	0.5558	0.0825
Rv3892c	PPE69	PPE-family protein	0.4307	0.0003
Rv3898c	Rv3898c	conserved hypothetical protein	0.7495	0.0398
				#N/A
				#N/A
				#N/A
				#N/A
				#N/A
				#N/A
				#N/A
				#N/A
				#N/A
				#N/A
				#N/A
				#N/A
				#N/A
				#N/A
				#N/A
				#N/A
				#N/A
				#N/A
				#N/A
				#N/A
				#N/A
				#N/A
				#N/A
				#N/A
				#N/A
				#N/A
				#N/A
				#N/A
				#N/A
				#N/A
				#N/A
				#N/A
				#N/A
				#N/A
				#N/A
				#N/A
				#N/A
				#N/A
				#N/A
				#N/A
				#N/A
				#N/A
				#N/A
				#N/A
				#N/A
				#N/A
				#N/A
				#N/A
				#N/A
				#N/A
				#N/A
				#N/A
				#N/A
				#N/A
				#N/A
				#N/A
				#N/A
				#N/A
				#N/A
				#N/A
				#N/A
				#N/A
				#N/A
				#N/A
				#N/A
				#N/A
				#N/A
				#N/A
				#N/A
				#N/A
				#N/A
				#N/A
				#N/A
				#N/A
				#N/A
				#N/A
				#N/A
				#N/A
				#N/A
				#N/A
				#N/A
				#N/A
				#N/A
				#N/A
				#N/A
				#N/A
				#N/A
				#N/A
				#N/A
				#N/A
				#N/A
				#N/A
				#N/A
				#N/A
				#N/A
				#N/A
				#N/A
				#N/A
				#N/A
				#N/A
				#N/A
				#N/A
				#N/A
				#N/A
				#N/A
				#N/A
				#N/A
				#N/A
				#N/A
				#N/A
				#N/A
				#N/A
				#N/A
				#N/A
				#N/A
				#N/A
				#N/A
				#N/A
				#N/A
				#N/A
				#N/A
				#N/A
				#N/A
				#N/A
				#N/A
				#N/A
				#N/A
				#N/A
				#N/A
				#N/A
				#N/A
				#N/A
				#N/A
				#N/A
				#N/A
				#N/A
				#N/A
				#N/A
				#N/A
				#N/A
				#N/A
				#N/A
				#N/A
				#N/A
				#N/A
				#N/A
				#N/A
				#N/A
				#N/A
				#N/A
				#N/A
				#N/A
				#N/A
				#N/A
				#N/A
				#N/A
				#N/A
				#N/A
				#N/A
				#N/A
				#N/A
				#N/A
				#N/A
				#N/A
				#N/A
				#N/A
				#N/A
				#N/A
				#N/A
				#N/A
				#N/A
				#N/A
				#N/A
				#N/A
				#N/A
				#N/A
				#N/A
				#N/A
				#N/A
				#N/A
				#N/A
				#N/A
				#N/A
				#N/A
				#N/A
				#N/A
				#N/A
				#N/A
				#N/A
				#N/A
				#N/A
				#N/A
				#N/A
				#N/A
				#N/A
				#N/A
				#N/A
				#N/A
				#N/A
				#N/A
				#N/A
				#N/A
				#N/A
				#N/A
				#N/A
				#N/A
				#N/A
				#N/A
				#N/A
				#N/A
				#N/A
				#N/A
				#N/A
				#N/A
				#N/A
				#N/A
				#N/A
				#N/A
				#N/A
				#N/A
				#N/A
				#N/A
				#N/A
				#N/A
				#N/A
				#N/A
				#N/A
				#N/A
				#N/A
				#N/A
				#N/A
				#N/A
				#N/A
				#N/A
				#N/A
				#N/A
				#N/A
				#N/A
				#N/A
				#N/A
				#N/A
				#N/A
				#N/A
				#N/A
				#N/A
				#N/A
				#N/A
				#N/A
				#N/A
				#N/A
				#N/A
				#N/A
				#N/A
				#N/A
				#N/A
				#N/A
				#N/A
				#N/A
				#N/A
				#N/A
				#N/A
				#N/A
				#N/A
				#N/A
				#N/A
				#N/A
				#N/A
				#N/A
				#N/A
				#N/A
				#N/A
				#N/A
				#N/A
				#N/A
				#N/A
				#N/A
				#N/A
				#N/A
				#N/A
				#N/A
				#N/A
				#N/A
				#N/A
				#N/A
				#N/A
				#N/A
				#N/A
				#N/A
				#N/A
				#N/A
				#N/A
				#N/A
				#N/A
				#N/A
				#N/A
				#N/A
				#N/A
				#N/A
				#N/A
				#N/A
				#N/A
				#N/A
				#N/A
				#N/A
				#N/A
				#N/A
				#N/A
				#N/A
				#N/A
				#N/A
				#N/A
				#N/A
				#N/A
				#N/A
				#N/A
				#N/A
				#N/A
				#N/A
				#N/A
				#N/A
				#N/A
				#N/A
				#N/A
				#N/A
				#N/A
				#N/A
				#N/A
				#N/A
				#N/A
				#N/A
				#N/A
				#N/A
				#N/A
				#N/A
				#N/A
				#N/A
				#N/A
				#N/A
				#N/A
				#N/A
				#N/A
				#N/A
				#N/A
				#N/A
				#N/A
				#N/A
				#N/A
				#N/A
				#N/A
				#N/A
				#N/A
				#N/A
				#N/A
				#N/A
				#N/A
				#N/A
				#N/A
				#N/A
				#N/A
				#N/A
				#N/A
				#N/A
				#N/A
				#N/A
				#N/A
				#N/A
				#N/A
				#N/A
				#N/A
				#N/A
				#N/A
				#N/A
				#N/A
				#N/A
				#N/A
				#N/A
				#N/A
				#N/A
				#N/A
				#N/A
				#N/A
				#N/A
				#N/A
				#N/A
				#N/A
				#N/A
				#N/A
				#N/A
				#N/A
				#N/A
				#N/A
				#N/A
				#N/A
				#N/A
				#N/A
				#N/A
				#N/A
				#N/A
				#N/A
				#N/A
				#N/A
				#N/A
				#N/A
				#N/A
				#N/A
				#N/A
				#N/A
				#N/A
				#N/A
				#N/A
				#N/A
				#N/A
				#N/A
				#N/A
				#N/A
				#N/A
				#N/A
				#N/A
				#N/A
				#N/A
				#N/A
				#N/A
				#N/A
				#N/A
				#N/A
				#N/A
				#N/A
				#N/A
				#N/A
				#N/A
				#N/A
				#N/A
				#N/A
				#N/A
				#N/A
				#N/A
