# Supplementary material for: The Genetic Requirements for Fast and Slow Growth in Mycobacteria
Source: PLoS One. 2009 Apr 28;4(4):e5349. doi: 10.1371/journal.pone.0005349 (PMC2685279; doi:10.1371/journal.pone.0005349)
Supplement: Dataset S6 — List of significant (pfp<0.1) positively selected M. bovis BCG mutants at slow growth rate. (0.03 MB XLS) [file pone.0005349.s006.xls]

## Sheet: Sheet1
Dataset S6. List of positively selected M. bovis BCG mutants at slow growth rate
ORF	Gene Name	Function	Ratio	pfp
Rv0018c	ppp	putative phosphoprotein phosphatase	1.1111	0.0314
Rv0037c	Rv0037c	probable membrane protein	1.2028	0.0207
Rv0043c	Rv0043c	transcriptional regulator (GntR family)	1.6912	0.031
Rv0044c	Rv0044c	possible monooxygenase	1.7181	0.0199
Rv0048c	Rv0048c	hypothetical protein	1.1896	0.0723
Rv0052	Rv0052	conserved hypothetical protein	1.4712	0.0893
Rv0059	Rv0059	hypothetical protein	1.4388	0.0315
Rv0159c	PE	PE-family protein	1.3876	0.0627
Rv0168	Rv0168	part of mce1 operon	1.654	0.0051
Rv0169	mce1	cell invasion protein	1.3104	0.011
Rv0170	Rv0170	part of mce1 operon	1.3144	0.0464
Rv0171	Rv0171	part of mce1 operon	1.1564	0.032
Rv0172	Rv0172	part of mce1 operon	1.7634	0
Rv0173	lprK	part of mce1 operon	1.9847	0.0002
Rv0174	Rv0174	part of mce1 operon	2.1076	0
Rv0175	Rv0175	conserved hypothetical protein	1.6518	0.0035
Rv0176	Rv0176	conserved hypothetical protein	1.4223	0.0199
Rv0177	Rv0177	conserved hypothetical protein	2.2273	0
Rv0178	Rv0178	conserved hypothetical protein	1.8521	0.0001
Rv0203	Rv0203	hypothetical protein	1.7435	0.0119
Rv0211	pckA	phosphoenolpyruvate carboxykinase	0.9732	0.0269
Rv0249c	Rv0249c	probable membrane anchor protein	1.3928	0.0268
Rv0256c	PPE	PPE-family protein	1.6327	0.0121
Rv0451c	mmpS4	conserved small membrane protein	0.7921	0.0464
Rv0464c	Rv0464c	conserved hypothetical protein	1.3333	0.0159
Rv0512	hemB	[delta]-aminolevulinic acid dehydratase	1.612	0.0109
Rv0572c	Rv0572c	hypothetical protein	1.6248	0.0336
Rv0591	Rv0591	part of mce2 operon	1.612	0.057
Rv0625c	Rv0625c	probable integral membrane protein	1.5336	0.0517
Rv0632c	echA3	enoyl-CoA hydratase/isomerase superfamily	1.647	0.0592
Rv0655	Rv0655	ABC transporter	1.4879	0.0543
Rv0656c	Rv0656c	similar to beta dioxygenases	1.1056	0.0728
Rv0680c	Rv0680c	possible membrane protein	1.5659	0.062
Rv0726c	Rv0726c	conserved hypothetical protein	1.7581	0.0128
Rv0734	map'	probable methionine aminopeptidase	2.6679	0
Rv0788	purQ	phosphoribosylformylglycinamidine synthase I	1.6576	0.0271
Rv0789c	Rv0789c	hypothetical protein	1.7938	0.004
Rv0868c	moaD2	molybdopterin converting factor subunit 1	1.4617	0.0058
Rv0874c	Rv0874c	conserved hypothetical protein	1.4258	0.0132
Rv1009	Rv1009	conserved hypothetical protein	1.4465	0.0885
Rv1032c	Rv1032c	sensor histidine kinase	1.3431	0.0768
Rv1033c	Rv1033c	two-component response regulator	1.3003	0.0767
Rv1049	Rv1049	transcriptional regulator (MarR family)	1.6222	0.0237
Rv1103c	Rv1103c	hypothetical protein	1.6366	0.0118
Rv1160	mutT2	MutT homologue	1.4751	0.0878
Rv1180	pks3	polyketide synthase	1.5464	0.0632
Rv1237	sugB	sugar transport protein	1.4026	0.0554
Rv1284	Rv1284	conserved hypothetical protein	1.4082	0.0631
Rv1334	Rv1334	conserved hypothetical protein	1.5213	0.029
Rv1387	PPE	PPE-family protein	1.1497	0.0192
Rv1419	Rv1419	hypothetical protein	1.6044	0.0526
Rv1519	Rv1519	conserved hypothetical protein	1.2279	0.0719
Rv1548c	PPE	PPE-family protein	1.3644	0.0644
Rv1714	Rv1714	Probable oxidoreductase/gluconate 3-dehydrogenase	1.554	0.0176
Rv1743	pknE	serine-threonine protein kinase	1.5131	0.0179
Rv1753c	PPE	PPE-family protein	1.3983	0.0313
Rv1861	Rv1861	hypothetical protein	1.4486	0.0542
Rv1871c	Rv1871c	hypothetical protein	1.5827	0.0592
Rv1952	Rv1952	conserved hypothetical protein	1.4992	0.0113
Rv2081c	Rv2081c	hypothetical protein	1.1366	0.0628
Rv2102	Rv2102	conserved hypothetical protein	1.6459	0.0162
Rv2123	PPE	PPE-family protein	1.3822	0.0207
Rv2125	Rv2125	conserved hypothetical protein	1.6311	0.009
Rv2128	Rv2128	hypothetical protein	1.2935	0.0673
Rv2142c	Rv2142c	hypothetical protein	1.7688	0.0138
Rv2286c	Rv2286c	conserved hypothetical protein	0.9878	0.0619
Rv2295	Rv2295	conserved hypothetical protein	1.5752	0.0316
Rv2407	Rv2407	conserved hypothetical protein	1.4897	0.0511
Rv2422	Rv2422	hypothetical protein	1.1639	0.0888
Rv2450c	Rv2450c	conserved hypothetical protein	1.6319	0.0088
Rv2513	Rv2513	hypothetical protein	2.0333	0.0015
Rv2561	Rv2561	hypothetical protein	1.6719	0.0191
Rv2562	Rv2562	hypothetical protein	1.966	0.0015
Rv2628	Rv2628	hypothetical protein	1.3452	0.0316
Rv2721c	Rv2721c	conserved hypothetical protein	1.4086	0.0419
Rv2722	Rv2722	hypothetical protein	1.6261	0.0021
Rv2724c	fadE20	acyl-CoA dehydrogenase	1.1924	0.0471
Rv2770c	PPE	PPE-family protein	1.24	0.0638
Rv2809	Rv2809	hypothetical protein	1.981	0.0003
Rv2933	ppsC	phenolpthiocerol synthesis (pksD)	0.9747	0.0907
Rv2937	drrB	similar daunorubicin resistance transmembrane	1.0008	0.0473
Rv2948c	fadD22	acyl-CoA synthase	1.4631	0.0181
Rv3005c	Rv3005c	conserved hypothetical protein	2.2514	0
Rv3059	Rv3059	possible lanosterol 14-alpha-demethylases	1.5361	0.0626
Rv3066	Rv3066	putative transcriptional regulator	1.2552	0.0346
Rv3110	moaB	molybdenum cofactor biosynthesis, protein B	1.4758	0.0125
Rv3178	Rv3178	conserved hypothetical protein	1.8011	0.0014
Rv3242c	Rv3242c	conserved hypothetical protein	1.6255	0.012
Rv3268	Rv3268	hypothetical protein	1.7185	0.0207
Rv3278c	Rv3278c	conserved hypothetical protein	1.2869	0.0634
Rv3282	Rv3282	conserved hypothetical protein	1.4297	0.0554
Rv3312c	Rv3312c	conserved hypothetical protein	1.4999	0.0467
Rv3321c	Rv3321c	conserved hypothetical protein	1.3627	0.0629
Rv3414c	sigD	ECF subfamily sigma subunit	1.3981	0.0783
Rv3434c	Rv3434c	conserved hypothetical protein	1.3855	0.0548
Rv3435c	Rv3435c	conserved hypothetical protein	0.9678	0.0957
Rv3440c	Rv3440c	hypothetical protein	1.2788	0.0082
Rv3463	Rv3463	probable neuraminidase	1.4484	0.0724
Rv3484	cpsA	cpsA,CpsA : Q50160	1.9037	0.0053
Rv3528c	Rv3528c	hypothetical protein	0.733	0.097
Rv3541c	Rv3541c	hypothetical protein	1.66	0.0204
Rv3547	Rv3547	conserved hypothetical protein	1.4053	0.0319
Rv3566c	nhoA	N-hydroxyarylamine o-acetyltransferase	1.6022	0.063
Rv3616c	Rv3616c	conserved hypothetical protein	1.4366	0.0624
Rv3697c	Rv3697c	conserved hypothetical protein	1.7025	0.0268
Rv3723	Rv3723	hypothetical protein	1.7247	0.0056
Rv3788	Rv3788	hypothetical protein	1.5747	0.0592
Rv3803c	fbpC1	antigen MPT51, mycolyltransferase	1.4584	0.0548
Rv3814c	Rv3814c	probable acyltransferase	1.5254	0.0728
Rv3826	fadD23	acyl-CoA synthase	1.5022	0.0634
Rv3842c	glpQ1	glycerophosphoryl diester phosphodiesterase	1.5908	0.0121
Rv3856c	Rv3856c	conserved hypothetical protein	1.3533	0.0741
