# Supplementary material for: The Genetic Requirements for Fast and Slow Growth in Mycobacteria
Source: PLoS One. 2009 Apr 28;4(4):e5349. doi: 10.1371/journal.pone.0005349 (PMC2685279; doi:10.1371/journal.pone.0005349)
Supplement: Dataset S7 — List of positively selected significant (pfp<0.1) M. bovis BCG mutants at fast (td = 23 h, D = 0.03 h) growth rate. (0.03 MB XLS) [file pone.0005349.s007.xls]

## Sheet: Sheet1
Dataset S7. List of positively selected M. bovis BCG mutants at fast growth rate
ORF	Gene Name	Function	Ratio	pfp
Rv0031	Rv0031	conserved hypothetical protein	4.1727	0
Rv0083	Rv0083	probable oxidoreductase subunit	1.3717	0.0097
Rv0151c	PE	PE-family protein	2.1264	0.0053
Rv0167	Rv0167	part of mce1 operon	6.2083	0
Rv0168	Rv0168	part of mce1 operon	4.8811	0
Rv0169	mce1	cell invasion protein	5.3905	0
Rv0170	Rv0170	part of mce1 operon	6.215	0
Rv0171	Rv0171	part of mce1 operon	5.1615	0
Rv0172	Rv0172	part of mce1 operon	4.3491	0
Rv0173	lprK	part of mce1 operon	4.5537	0
Rv0174	Rv0174	part of mce1 operon	5.5317	0
Rv0175	Rv0175	conserved hypothetical protein	4.1216	0
Rv0176	Rv0176	conserved hypothetical protein	3.0014	0
Rv0177	Rv0177	conserved hypothetical protein	4.5399	0
Rv0178	Rv0178	conserved hypothetical protein	6.3514	0
Rv0199	Rv0199	conserved hypothetical protein	3.912	0
Rv0200	Rv0200	probable membrane protein	2.7606	0.0002
Rv0211	pckA	phosphoenolpyruvate carboxykinase	3.2317	0
Rv0229c	Rv0229c	conserved hypothetical protein	1.8878	0.0616
Rv0247c	Rv0247c	probable iron-sulphur protein	2.4225	0.0056
Rv0248c	Rv0248c	probable flavoprotein subunit of Rv0247c	3.0743	0
Rv0249c	Rv0249c	probable membrane anchor protein	2.6506	0.0006
Rv0367c	Rv0367c	hypothetical protein	1.9558	0.01
Rv0464c	Rv0464c	conserved hypothetical protein	2.6198	0.0005
Rv0512	hemB	[delta]-aminolevulinic acid dehydratase	3.9805	0
Rv0513	Rv0513	probable membrane protein	2.8663	0.0001
Rv0523c	Rv0523c	conserved hypothetical protein	1.9083	0.0285
Rv0549c	Rv0549c	conserved hypothetical protein	2.185	0.0098
Rv0587	Rv0587	part of mce2 operon	2.5843	0.0008
Rv0634c	Rv0634c	putative glyoxylase II	2.0166	0.061
Rv0655	Rv0655	ABC transporter	2.6006	0.0001
Rv0680c	Rv0680c	possible membrane protein	1.8083	0.0768
Rv0743c	Rv0743c	hypothetical protein	1.9117	0.0498
Rv0830	Rv0830	conserved hypothetical protein	2.0768	0.0053
Rv0942	Rv0942	hypothetical protein	2.8163	0
Rv0948c	Rv0948c	hypothetical protein	2.6129	0.0021
Rv1139c	Rv1139c	conserved hypothetical protein	1.967	0.0491
Rv1211	Rv1211	conserved hypothetical protein	2.3103	0.0301
Rv1272c	Rv1272c	probable ABC transporter	2.5838	0.0015
Rv1273c	Rv1273c	ABC transporter	3.4057	0
Rv1330c	Rv1330c	conserved hypothetical protein	1.9887	0.0872
Rv1334	Rv1334	conserved hypothetical protein	2.8706	0.0001
Rv1337	Rv1337	conserved hypothetical protein	2.3704	0.0241
Rv1343c	Rv1343c	conserved hypothetical protein	2.7242	0.0018
Rv1532c	Rv1532c	conserved hypothetical protein	3.6583	0
Rv1734c	Rv1734c	hypothetical protein	1.1858	0.0299
Rv1810	Rv1810	conserved hypothetical protein	1.7583	0.0033
Rv1911c	lppC	lipoprotein	2.04	0.0373
Rv2076c	Rv2076c	hypothetical protein	2.1574	0.0335
Rv2125	Rv2125	conserved hypothetical protein	1.8335	0.0873
Rv2535c	pepQ	cytoplasmic peptidase	2.8414	0.0001
Rv2809	Rv2809	hypothetical protein	1.87	0.034
Rv2851c	Rv2851c	conserved hypothetical protein	2.3851	0.0011
Rv2932	ppsB	phenolpthiocerol synthesis (pksC)	1.511	0.0389
Rv2950c	fadD29	acyl-CoA synthase	1.842	0.0838
Rv3003c	ilvB	acetolactate synthase I large subunit	1.3466	0.052
Rv3393	iunH	probable inosine-uridine preferring nucleoside	2.0065	0.0832
Rv3454	Rv3454	some similarity to proline permeases	2.0684	0.0366
Rv3511	PE PGRS	PE_PGRS-family protein	2.2105	0.0074
Rv3723	Rv3723	hypothetical protein	2.8322	0.0001
Rv3744	Rv3744	transcriptional regulator (ArsR family)	2.0135	0.0462
Rv3842c	glpQ1	glycerophosphoryl diester phosphodiesterase	1.8772	0.0723
