# Supplementary material for: The Genetic Requirements for Fast and Slow Growth in Mycobacteria
Source: PLoS One. 2009 Apr 28;4(4):e5349. doi: 10.1371/journal.pone.0005349 (PMC2685279; doi:10.1371/journal.pone.0005349)
Supplement: Dataset S8 — List of the positively selected significant (pfp<0.1) M. bovis BCG mutants during the switch from fast to slow growth rate. (0.03 MB XLS) [file pone.0005349.s008.xls]

## Sheet: Sheet1
Dataset S8. List of the positively selected M. bovis BCG mutants during the switch from fast to slow growth rate
Rv No.		Function	Ratio	pfp
Rv0067c	Rv0067c	transcriptional regulator (TetR/AcrR family)	1.3675	0.0324
Rv0166	fadD5	acyl-CoA synthase	1.2167	0.0734
Rv0167	Rv0167	part of mce1 operon	1.6898	0.0001
Rv0168	Rv0168	part of mce1 operon	2.0091	0
Rv0169	mce1	cell invasion protein	2.0201	0
Rv0170	Rv0170	part of mce1 operon	2.2652	0
Rv0171	Rv0171	part of mce1 operon	2.1442	0
Rv0172	Rv0172	part of mce1 operon	2.7526	0
Rv0173	lprK	part of mce1 operon	2.0242	0
Rv0174	Rv0174	part of mce1 operon	1.9171	0
Rv0175	Rv0175	conserved hypothetical protein	2.2462	0
Rv0176	Rv0176	conserved hypothetical protein	2.3935	0
Rv0177	Rv0177	conserved hypothetical protein	2.2903	0
Rv0178	Rv0178	conserved hypothetical protein	2.9431	0
Rv0199	Rv0199	conserved hypothetical protein	1.9261	0
Rv0200	Rv0200	probable membrane protein	2.558	0
Rv0211	pckA	phosphoenolpyruvate carboxykinase	2.0599	0
Rv0244c	fadE5	acyl-CoA dehydrogenase	1.1137	0.0536
Rv0247c	Rv0247c	probable iron-sulphur protein	1.3768	0.0269
Rv0249c	Rv0249c	probable membrane anchor protein	1.5289	0.0025
Rv0309	Rv0309	hypothetical protein	1.4589	0.0176
Rv0362	mgtE	putative magnesium ion transporter	2.0754	0
Rv0381c	Rv0381c	hypothetical protein	1.465	0.0032
Rv0401	Rv0401	probable membrane protein	1.1483	0.0193
Rv0464c	Rv0464c	conserved hypothetical protein	1.4619	0.0036
Rv0512	hemB	[delta]-aminolevulinic acid dehydratase	2.6218	0
Rv0513	Rv0513	probable membrane protein	2.1651	0
Rv0544c	Rv0544c	membrane protein	1.1438	0.0353
Rv0655	Rv0655	ABC transporter	1.8568	0
Rv0893c	Rv0893c	conserved hypothetical protein	1.202	0
Rv0942	Rv0942	hypothetical protein	1.3399	0.0273
Rv0947c	Rv0947c	similarity with A85C_MYCTU P31953	1.5729	0.0003
Rv0948c	Rv0948c	hypothetical protein	1.518	0.0063
Rv0966c	Rv0966c	conserved hypothetical protein	2.7516	0
Rv0967	Rv0967	conserved hypothetical protein	1.6738	0
Rv1004c	Rv1004c	possible exported protein	1.1901	0.0078
Rv1099c	Rv1099c	conserved hypothetical protein	1.5005	0
Rv1210	tagA	DNA-3-methyladenine glycosidase I	1.3171	0.021
Rv1211	Rv1211	conserved hypothetical protein	2.8621	0
Rv1272c	Rv1272c	probable ABC transporter	3.3357	0
Rv1273c	Rv1273c	ABC transporter	2.6723	0
Rv1274	lprB	lipoprotein	1.4927	0.0013
Rv1328	glgP	probable glycogen phosphorylase	1.4373	0.0479
Rv1331	Rv1331	conserved hypothetical protein	1.0471	0.0265
Rv1332	Rv1332	putative transcriptional regulator	1.3362	0.0252
Rv1333	Rv1333	probable hydrolase	1.6082	0.0009
Rv1334	Rv1334	conserved hypothetical protein	1.6792	0.0001
Rv1335	Rv1335	conserved hypothetical protein	2.3681	0
Rv1336	cysM	cysteine synthase B	1.7291	0.0002
Rv1337	Rv1337	conserved hypothetical protein	2.0088	0
Rv1338	murI	glutamate racemase	1.2791	0.0098
Rv1342c	pks14	polyketide synthase (chalcone synthase-like)	1.5465	0.001
Rv1343c	Rv1343c	conserved hypothetical protein	1.5996	0.0017
Rv1344	Rv1344	possible acyl carrier protein	1.8558	0.0001
Rv1346	fadE14	acyl-CoA dehydrogenase	1.3436	0.0875
Rv1433	Rv1433	possible membrane protein	1.106	0.0824
Rv1477	Rv1477	putative exported p60 protein homologue	1.1149	0.0712
Rv1829	Rv1829	conserved hypothetical protein	1.5861	0
Rv1830	Rv1830	conserved hypothetical protein	1.192	0.0283
Rv1961	Rv1961	hypothetical protein	1.5262	0.0017
Rv2030c	Rv2030c	conserved hypothetical protein	1.188	0.0088
Rv2051c	Rv2051c	probable membrane protein	1.4609	0.0209
Rv2061c	Rv2061c	hypothetical protein	1.0294	0.0219
Rv2179c	Rv2179c	hypothetical protein	1.0747	0.092
Rv2189c	Rv2189c	hypothetical protein	0.9572	0.0834
Rv2192c	trpD	anthranilate phosphoribosyltransferase	1.0926	0.0533
Rv2214c	ephD	probable epoxide hydrolase	1.5174	0.0004
Rv2261c	Rv2261c	apolipoprotein N-acyltransferase-a	0.8732	0.0525
Rv2377c	mbtH	mycobactin/exochelin synthesis	1.331	0.053
Rv2535c	pepQ	cytoplasmic peptidase	1.4181	0.0116
Rv2695	Rv2695	conserved hypothetical protein	1.5115	0.0063
Rv2704	Rv2704	conserved hypothetical protein	1.2126	0.0054
Rv2705c	Rv2705c	hypothetical protein	0.9889	0.0208
Rv2738c	Rv2738c	conserved hypothetical protein	0.9974	0.0207
Rv2767c	Rv2767c	hypothetical protein	1.1806	0.0915
Rv2851c	Rv2851c	conserved hypothetical protein	1.3387	0.0139
Rv2863	Rv2863	conserved hypothetical protein	1.1113	0.0148
Rv2879c	Rv2879c	conserved hypothetical protein	1.2833	0.0387
Rv2966c	Rv2966c	conserved hypothetical protein	1.1505	0.0326
Rv2986c	hupB	DNA-binding protein II	1.5518	0.0007
Rv3057c	Rv3057c	possible ketoacyl reductase	2.1529	0
Rv3066	Rv3066	putative transcriptional regulator	1.5192	0
Rv3237c	Rv3237c	possible potassium channel protein	1.9524	0
Rv3242c	Rv3242c	conserved hypothetical protein	1.0293	0.0533
Rv3498c	Rv3498c	part of mce4 operon	1.3575	0.0228
Rv3501c	Rv3501c	part of mce4 operon	1.1551	0.0482
Rv3507	PE PGRS	PE_PGRS-family protein	1.2366	0.0285
Rv3630	Rv3630	unknown membrane protein	1.3239	0.001
Rv3649	Rv3649	ATP-dependent DNA/RNA helicase	0.8048	0.0729
Rv3723	Rv3723	hypothetical protein	1.9898	0
Rv3753c	Rv3753c	hypothetical protein	1.1081	0.0987
Rv3776	Rv3776	conserved hypothetical protein	1.2221	0.0203
Rv3785	Rv3785	hypothetical protein	1.3002	0.0991
Rv3814c	Rv3814c	probable acyltransferase	1.1732	0.002
