# Supplementary material for: The Genetic Requirements for Fast and Slow Growth in Mycobacteria
Source: PLoS One. 2009 Apr 28;4(4):e5349. doi: 10.1371/journal.pone.0005349 (PMC2685279; doi:10.1371/journal.pone.0005349)
Supplement: Dataset S9 — List of the positively selected significant (pfp<0.1) M. bovis BCG mutants during the switch from slow to fast growth rate. (0.05 MB XLS) [file pone.0005349.s009.xls]

## Sheet: Sheet1
Dataset S9. List of the positively selected M. bovis BCG mutants during the switch from slow to fast growth rate
Rv No.	Gene Name	Function	Ratio	pfp
Rv0006	gyrA	DNA gyrase subunit A	1.4462	0.0265
Rv0017c	rodA	FtsW/RodA/SpovE family	1.2217	0.0802
Rv0039c	Rv0039c	conserved hypothetical protein	1.5578	0.0168
Rv0041	leuS	leucyl-tRNA synthase	1.5657	0.0086
Rv0057	Rv0057	hypothetical protein	0.9512	0.0314
Rv0081	Rv0081	transcriptional regulator (ArsR family)	1.3943	0.0291
Rv0083	Rv0083	probable oxidoreductase subunit	1.0532	0.0141
Rv0086	hycQ	probable formate hydrogenlyase subunit	1.6094	0.051
Rv0187	Rv0187	probable o-methyltransferase	1.0781	0.0118
Rv0255c	cobQ	cobyric acid synthase	1.8951	0.0026
Rv0258c	Rv0258c	conserved hypothetical protein	1.4943	0.0281
Rv0265c	fecB2	iron transport protein FeIII dicitrate transporter	1.4835	0.0713
Rv0273c	Rv0273c	putative transcriptional regulator	2.1698	0.0001
Rv0278c	PE PGRS	PE_PGRS-family protein	1.9361	0
Rv0279c	PE PGRS	PE_PGRS-family protein	1.0937	0.0048
Rv0284	Rv0284	conserved hypothetical protein	1.5338	0.0426
Rv0311	Rv0311	hypothetical protein	1.5545	0.0767
Rv0322	udgA	UDP-glucose dehydrogenase/GDP-mannose	1.7489	0.0132
Rv0333	Rv0333	hypothetical protein	1.4082	0.0702
Rv0349	Rv0349	hypothetical protein	1.7052	0.0123
Rv0350	dnaK	70 kD heat shock protein, chromosome replication	1.6618	0.0224
Rv0351	grpE	stimulates DnaK ATPase activity	1.4884	0.0271
Rv0353	hspR	heat shock regulator	1.9329	0.0005
Rv0354c	PPE	PPE-family protein	1.4956	0
Rv0359	Rv0359	conserved hypothetical protein	1.1143	0.0592
Rv0368c	Rv0368c	conserved hypothetical protein	1.321	0.0087
Rv0375c	Rv0375c	putative CO dehydrogenase gene cluster	1.6553	0.0525
Rv0390	Rv0390	hypothetical protein	1.2595	0.0009
Rv0391	metZ	o-succinylhomoserine sulfhydrylase	1.692	0.0254
Rv0395	Rv0395	hypothetical protein	1.4655	0.024
Rv0436c	pssA	CDP-diacylglycerol-serine o-phosphatidyltransferas	1.3903	0.0843
Rv0441c	Rv0441c	65 kDa antigen	1.6301	0.0063
Rv0449c	Rv0449c	putative dehydrogenase	1.574	0.0714
Rv0451c	mmpS4	conserved small membrane protein	1.5988	0.0155
Rv0462	Rv0462	probable dihydrolipoamide dehydrogenase	1.7045	0.0257
Rv0469	umaA1	unknown mycolic acid methyltransferase	1.3947	0.0061
Rv0488	Rv0488	probable membrane protein	1.4454	0.044
Rv0504c	Rv0504c	conserved hypothetical protein	1.0301	0.0959
Rv0505c	serB	probable phosphoserine phosphatase	1.6582	0.0685
Rv0535	pnp	phosphorylase from Pnp/MtaP family 2	1.5224	0.0806
Rv0559c	Rv0559c	possible exported	2.1209	0.0001
Rv0575c	Rv0575c	possible oxidoreductase	1.7811	0.0064
Rv0585c	Rv0585c	possible membrane protein	1.6835	0.0127
Rv0600c	Rv0600c	sensor histidine kinase	1.4739	0.0957
Rv0620	galK	galactokinase	1.3893	0.0875
Rv0635	Rv0635	conserved hypothetical protein	2.2987	0
Rv0665	Rv0665	conserved hypothetical protein	1.5601	0.0727
Rv0691c	Rv0691c	transcriptional regulator (TetR/AcrR family)	1.6687	0.0665
Rv0768	aldA	aldehyde dehydrogenases	1.5338	0.0717
Rv0811c	Rv0811c	conserved hypothetical protein	1.5849	0.0911
Rv0814c	sseC2	thiosulfate sulfurtransferase	1.5235	0.0573
Rv0878c	PPE	PPE-family protein	2.4864	0
Rv0900	Rv0900	hypothetical protein	1.8162	0
Rv0901	Rv0901	conserved hypothetical protein	1.7263	0.0288
Rv0902c	Rv0902c	sensor histidine kinase	1.6432	0.0286
Rv0910	Rv0910	conserved hypothetical protein	1.5096	0.0049
Rv0918	Rv0918	conserved hypothetical protein	1.6009	0.041
Rv0919	Rv0919	conserved hypothetical protein	1.6172	0.0764
Rv0940c	Rv0940c	probable monooxygenase	1.4914	0.0787
Rv0957	purH	phosphoribosylaminoimidazolecarboxamide	1.5315	0.0753
Rv0965c	Rv0965c	conserved hypothetical protein	1.5893	0.0286
Rv0977	PE PGRS	PE_PGRS-family protein	0.9294	0.0961
Rv0989c	grcC2	heptaprenyl diphosphate synthase II	0.9324	0.0942
Rv1001	arcA	arginine deiminase	1.1957	0.0344
Rv1008	Rv1008	conserved hypothetical protein	1.5088	0.0949
Rv1013	pks16	polyketide synthase	1.2862	0.0253
Rv1020	mfd	transcription-repair coupling factor	1.6843	0.0345
Rv1028c	kdpD	sensor histidine kinase	1.5643	0.0941
Rv1032c	Rv1032c	sensor histidine kinase	1.0915	0.0508
Rv1036c	Rv1036c	hypothetical protein	1.2015	0.0126
Rv1048c	Rv1048c	hypothetical protein	1.1718	0.0128
Rv1052	Rv1052	hypothetical protein	2.1218	0
Rv1071c	echA9	enoyl-CoA hydratase/isomerase superfamily	1.448	0.0158
Rv1144	Rv1144	short-chain alcohol dehydrogenase	1.1007	0.02
Rv1169c	PE	PE-family protein	1.5229	0.0859
Rv1172c	PE	PE-family protein	1.7391	0.0119
Rv1181	pks4	polyketide synthase	1.5174	0.0482
Rv1183	mmpL10	conserved large membrane protein	1.6362	0.0308
Rv1187	rocA	pyrroline-5-carboxylate dehydrogenase	1.9323	0.0026
Rv1209	Rv1209	conserved hypothetical protein	1.4643	0.0946
Rv1231c	Rv1231c	hypothetical protein	2.0282	0
Rv1238	sugC	ABC transporter component of sugar uptake system	1.574	0.0943
Rv1242	Rv1242	conserved hypothetical protein	1.7182	0.0282
Rv1260	Rv1260	probable oxidoreductase	1.5089	0.093
Rv1275	lprC	lipoprotein	1.7938	0.0119
Rv1293	lysA	diaminopimelate decarboxylase	1.6432	0.0413
Rv1306	atpF	ATP synthase b chain	1.677	0.0407
Rv1311	atpC	ATP synthase [epsilon] chain	1.5747	0.0554
Rv1324	Rv1324	hypothetical protein	1.4745	0.0805
Rv1343c	Rv1343c	conserved hypothetical protein	1.4964	0.05
Rv1361c	PPE	PPE-family protein	1.4782	0.0807
Rv1362c	Rv1362c	conserved hypothetical protein	1.669	0.0121
Rv1395	Rv1395	transcriptional regulator (AraC/XylS family)	1.5405	0.073
Rv1414	Rv1414	hypothetical protein	1.3825	0.0586
Rv1444c	Rv1444c	hypothetical protein	1.6236	0.0225
Rv1468c	PE PGRS	PE_PGRS-family protein	1.3559	0.0286
Rv1494	Rv1494	hypothetical protein	1.3563	0.0789
Rv1502	Rv1502	hypothetical protein	1.6393	0.0462
Rv1520	Rv1520	glycosyltransferase	2.016	0.0014
Rv1526c	Rv1526c	possible rhamnosyl/glycosyl transferase	1.0115	0.0049
Rv1532c	Rv1532c	conserved hypothetical protein	1.0193	0.0799
Rv1534	Rv1534	transcriptional regulator (TetR/AcrR family)	1.6487	0.0377
Rv1542c	glbN	hemoglobin-like, oxygen carrier	1.5558	0.0944
Rv1606	hisI2	probable phosphoribosyl-AMP 1,6 cyclohydrolase	1.6162	0.0314
Rv1622c	cydB	cytochrome d ubiquinol oxidase subunit II	1.7121	0.0293
Rv1630	rpsA	30S ribosomal protein S1	1.7686	0.0088
Rv1633	uvrB	excinuclease ABC subunit B	1.6469	0.0288
Rv1640c	lysX	C-term lysyl-tRNA synthase	1.6212	0.0685
Rv1641	infC	initiation factor IF-3	1.507	0.0965
Rv1656	argF	ornithine carbamoyltransferase	1.5533	0.0551
Rv1724c	Rv1724c	hypothetical protein	1.213	0.0343
Rv1733c	Rv1733c	possible membrane protein	1.8521	0.0017
Rv1749c	Rv1749c	possible integral membrane protein	1.6746	0.0122
Rv1776c	Rv1776c	putative transcriptional regulator	1.2719	0.006
Rv1783	Rv1783	conserved hypothetical protein	1.7512	0.0133
Rv1786	Rv1786	Probable ferredoxin	0.7769	0.0693
Rv1798	Rv1798	conserved hypothetical protein	1.6451	0.0289
Rv1846c	Rv1846c	putative transcriptional regulator	1.5559	0.0808
Rv1849	ureB	urease [beta] subunit	1.3896	0.0395
Rv1917c	PPE	PPE-family protein	1.5247	0.0527
Rv1926c	Rv1926c	hypothetical protein	1.5722	0.0196
Rv1932	tpx	thiol peroxidase	1.2943	0.0316
Rv1962c	Rv1962c	conserved hypothetical protein	1.1294	0.0979
Rv1990c	Rv1990c	putative transcriptional regulator	1.5483	0.0506
Rv2022c	Rv2022c	conserved hypothetical protein	1.015	0.068
Rv2023c	Rv2023c	hypothetical protein	1.2665	0.0145
Rv2026c	Rv2026c	conserved hypothetical protein	1.6273	0.0289
Rv2045c	lipT	probable carboxylesterase	1.1801	0.0167
Rv2061c	Rv2061c	hypothetical protein	1.115	0.0535
Rv2103c	Rv2103c	conserved hypothetical protein	1.6019	0.0156
Rv2109c	prcA	proteasome [alpha]-type subunit 1	1.6574	0.0062
Rv2111c	Rv2111c	conserved hypothetical protein	1.2917	0.095
Rv2120c	Rv2120c	hypothetical protein	1.5681	0.0797
Rv2121c	hisG	ATP phosphoribosyltransferase	1.6977	0.0275
Rv2147c	Rv2147c	hypothetical protein	1.6567	0.0269
Rv2161c	Rv2161c	similar to alkanal monooxygenase beta chain	1.3263	0.0034
Rv2185c	Rv2185c	conserved hypothetical protein	2.061	0
Rv2195	qcrA	Rieske iron-sulphur component of ubiQ-cytB	1.7225	0.0227
Rv2202c	cbhK	carbohydrate kinase	1.5596	0.0124
Rv2209	Rv2209	probable drug efflux protein	1.1887	0.0661
Rv2248	Rv2248	conserved hypothetical protein	1.7065	0.0249
Rv2256c	Rv2256c	conserved hypothetical protein	1.6111	0.0719
Rv2267c	Rv2267c	hypothetical protein	1.2466	0.0939
Rv2282c	Rv2282c	transcriptional regulator (LysR family)	1.5987	0.0954
Rv2285	Rv2285	conserved hypothetical protein	1.2129	0.0387
Rv2287	yjcE	probable Na+/H+ exchanger	1.4535	0.0646
Rv2289	cdh	CDP-diacylglycerol phosphatidylhydrolase	1.1586	0.0802
Rv2296	Rv2296	halokane dehalogenase	1.5118	0.0112
Rv2322c	rocD1	ornithine aminotransferase	1.7813	0.0192
Rv2332	mez	probable malate oxidoreductase	1.1825	0.0717
Rv2337c	Rv2337c	hypothetical protein	1.6947	0.0438
Rv2341	lppQ	lipoprotein	1.8609	0.0065
Rv2386c	trpE2	anthranilate synthase component I	1.68	0.0505
Rv2391	nirA	probable nitrite reductase/sulphite reductase	1.6223	0.0418
Rv2401	Rv2401	hypothetical protein	1.6626	0.0251
Rv2404c	lepA	GTP-binding protein LepA	1.8599	0.0051
Rv2413c	Rv2413c	conserved hypothetical protein	1.624	0.0458
Rv2485c	lipQ	probable carboxlyesterase	1.5793	0.0441
Rv2492	Rv2492	hypothetical protein	1.6314	0.0041
Rv2493	Rv2493	conserved hypothetical protein	1.5759	0.032
Rv2511	Rv2511	conserved hypothetical protein	1.6383	0.0316
Rv2545	Rv2545	conserved hypothetical protein	1.131	0.0417
Rv2571c	Rv2571c	conserved hypothetical protein	1.9798	0.0006
Rv2576c	Rv2576c	hypothetical protein	1.6645	0.0569
Rv2587c	secD	protein-export membrane protein	1.5726	0.0126
Rv2594c	ruvC	Holliday junction resolvase, endodeoxyribonuclease	1.6878	0.0261
Rv2638	Rv2638	conserved hypothetical protein	1.9838	0.002
Rv2673	Rv2673	potential membrane protein	1.6434	0.0279
Rv2695	Rv2695	conserved hypothetical protein	1.6029	0.0257
Rv2699c	Rv2699c	conserved hypothetical protein	1.6453	0.0382
Rv2709	Rv2709	conserved hypothetical protein	1.7733	0.0014
Rv2789c	fadE21	acyl-CoA dehydrogenase	1.4977	0.0884
Rv2813	Rv2813	probable general secretion pathway protein	1.3409	0.0767
Rv2838c	rbfA	ribosome-binding factor A	1.5601	0.0483
Rv2903c	lepB	signal peptidase I	1.7114	0.0281
Rv2907c	rimM	16S rRNA processing protein	1.8176	0.0054
Rv2919c	glnB	nitrogen regulatory protein	2.2439	0
Rv2922c	smc	member of Smc1/Cut3/Cut14 family	1.5447	0.0897
Rv2931	ppsA	phenolpthiocerol synthesis (pksB)	1.3562	0.0264
Rv2932	ppsB	phenolpthiocerol synthesis (pksC)	1.5539	0.0201
Rv2939	papA5	PKS-associated protein, unknown function	1.669	0.0326
Rv2949c	Rv2949c	hypothetical protein	1.6896	0.0269
Rv2953	Rv2953	conserved hypothetical protein	1.2506	0.0224
Rv2957	Rv2957	similarity to glycosyltransferases	1.2401	0.0224
Rv2968c	Rv2968c	integral membrane protein	1.4751	0.0689
Rv2981c	ddlA	D-alanine-D-alanine ligase A	1.0571	0.0966
Rv2984	ppk	polyphosphate kinase	1.4909	0.0571
Rv2998	Rv2998	hypothetical protein	2.1133	0
Rv3024c	Rv3024c	conserved hypothetical protein	1.6467	0.0511
Rv3025c	Rv3025c	NifS-like protein	1.5985	0.0715
Rv3055	Rv3055	putative transcriptional regulator	1.4389	0.0717
Rv3087	Rv3087	conserved hypothetical protein	1.6954	0.0443
Rv3090	Rv3090	hypothetical protein	1.7531	0.0016
Rv3112	moaD	molybdopterin converting factor subunit 1	1.7287	0.0155
Rv3113	Rv3113	hypothetical protein	1.5638	0.0252
Rv3118	sseC	thiosulfate sulfurtransferase	1.5712	0.0381
Rv3142c	Rv3142c	hypothetical protein	1.7762	0.0074
Rv3155	nuoK	NADH dehydrogenase chain K	1.5674	0.0508
Rv3168	Rv3168	conserved hypothetical protein	1.2279	0.0874
Rv3180c	Rv3180c	hypothetical protein	1.6056	0.0123
Rv3320c	Rv3320c	conserved hypothetical protein	1.6614	0.0405
Rv3321c	Rv3321c	conserved hypothetical protein	1.0097	0.0678
Rv3349c	Rv3349c	hypothetical protein	1.3613	0.0612
Rv3402c	Rv3402c	possible involved in LPS synthesis	1.1292	0.0436
Rv3414c	sigD	ECF subfamily sigma subunit	1.4957	0.0002
Rv3437	Rv3437	hypothetical protein	1.496	0.0266
Rv3446c	Rv3446c	hypothetical protein	1.5748	0.0375
Rv3468c	rmlB3	dTDP-glucose 4,6-dehydratase	1.6763	0.0089
Rv3528c	Rv3528c	hypothetical protein	2.191	0.0001
Rv3557c	Rv3557c	transcriptional regulator (TetR/AcrR family)	1.6254	0.0267
Rv3593	lpqF	lipoprotein	1.5276	0.0794
Rv3664c	dppC	probable peptide transport system permease	1.8711	0.0038
Rv3681c	whiB4	WhiB transcriptional activator homologue	1.0545	0.0025
Rv3700c	Rv3700c	probable acetyltransferase	1.5648	0.0511
Rv3743c	Rv3743c	probable cation-transporting ATPase	1.4272	0.0571
Rv3746c	PE	PE-family protein	1.5453	0.0229
Rv3751	Rv3751	putative integrase	1.6404	0.0046
Rv3767c	Rv3767c	conserved hypothetical protein	1.6378	0.068
Rv3790	Rv3790	putative oxidoreductase	1.6328	0.0382
Rv3791	Rv3791	putative oxidoreductase	1.4086	0.0946
Rv3847	Rv3847	hypothetical protein	1.4456	0.0121
Rv3904c	Rv3904c	hypothetical protein	1.5276	0.0025
Rv3905c	Rv3905c	hypothetical protein	1.3994	0.0762
